# Supplementary material for: DNA damage and somatic mutations in mammalian cells after irradiation with a nail polish dryer
Source: Nat Commun. 2023 Jan 17;14:276. doi: 10.1038/s41467-023-35876-8 (PMC9845303; doi:10.1038/s41467-023-35876-8)
Supplement: Supplementary file 3 — Source Data [file 41467_2023_35876_MOESM3_ESM.zip]

Archive with 21 entries (20 files):
- Source_Data/
- Source_Data/Supplementary_Figure_7.xlsx
- __MACOSX/Source_Data/._Supplementary_Figure_7.xlsx
- Source_Data/Supplementary_Figure_6.xlsx
- __MACOSX/Source_Data/._Supplementary_Figure_6.xlsx
- Source_Data/Figure_6.xlsx
- __MACOSX/Source_Data/._Figure_6.xlsx
- Source_Data/Figure_7.xlsx
- __MACOSX/Source_Data/._Figure_7.xlsx
- Source_Data/Figure_4.xlsx
- __MACOSX/Source_Data/._Figure_4.xlsx
- Source_Data/Supplementary_Figure_3.xlsx
- __MACOSX/Source_Data/._Supplementary_Figure_3.xlsx
- Source_Data/Figure_5.xlsx
- __MACOSX/Source_Data/._Figure_5.xlsx
- Source_Data/Figure_2.xlsx
- __MACOSX/Source_Data/._Figure_2.xlsx
- Source_Data/Figure_3.xlsx
- __MACOSX/Source_Data/._Figure_3.xlsx
- Source_Data/Supplementary_Figure_8.xlsx
- __MACOSX/Source_Data/._Supplementary_Figure_8.xlsx
