# Supplementary material for: DNA damage and somatic mutations in mammalian cells after irradiation with a nail polish dryer
Source: Nat Commun. 2023 Jan 17;14:276. doi: 10.1038/s41467-023-35876-8 (PMC9845303; doi:10.1038/s41467-023-35876-8)
Supplement: Supplementary file 3 — Source Data [file 41467_2023_35876_MOESM3_ESM.zip › Source_Data/Supplementary_Figure_7.xlsx]

## Sheet: MEF_SignatureAssignment
condition	variable	median	sd
Acute	SBS1	0.0201366	0.00997197
Acute	SBS18/SBS36	0.479396	0.485374
Acute	SBS50	0.433477	0.0795128
Acute	mSBS_N3	0.838547	0
Chronic	SBS1	0.0062927	0.00190273
Chronic	SBS18/SBS36	0.987774	0.335561
Chronic	SBS50	0.517799	0.149931
Chronic	mSBS_N3	1.42107	0
Control	SBS1	0.0140237	0.00488115
Control	SBS18/SBS36	0.297555	0.206745
Control	SBS50	#N/A	#N/A
Control	mSBS_N3	0.470694	0.547467

## Sheet: HFF_SignatureAssignment
condition	variable	median	sd
Acute	SBS3	0.407407	0.141338
Acute	SBS18/SBS36	0.186695	0.0358558
Acute	SBS37	0.190579	0
Acute	SBS93	0.186983	0.0507046
Chronic	SBS3	0.658396	0.138108
Chronic	SBS18/SBS36	0.231931	0.0845431
Chronic	SBS37	0.279216	0.0124589
Chronic	SBS93	0.328659	0
Control	SBS3	0.390867	0.0656338
Control	SBS18/SBS36	0.143474	0.0267927
Control	SBS37	0.151744	0.0239881
Control	SBS93	0.183567	0.0567008
