# Supplementary material for: DNA damage and somatic mutations in mammalian cells after irradiation with a nail polish dryer
Source: Nat Commun. 2023 Jan 17;14:276. doi: 10.1038/s41467-023-35876-8 (PMC9845303; doi:10.1038/s41467-023-35876-8)
Supplement: Supplementary file 3 — Source Data [file 41467_2023_35876_MOESM3_ESM.zip › Source_Data/Supplementary_Figure_6.xlsx]

## Sheet: MEF_VAF
condition	SBS_type	median	sd
ACUTE	T>G	0.238095	0.156612
ACUTE	T>C	0.269231	0.17012
ACUTE	T>A	0.27027	0.16159
ACUTE	C>A	0.333333	0.16908
ACUTE	C>G	0.266667	0.156837
ACUTE	C>T	0.316431	0.175174
CHRONIC	T>G	0.25963	0.157792
CHRONIC	T>C	0.285714	0.163878
CHRONIC	T>A	0.269231	0.156878
CHRONIC	C>A	0.289474	0.160249
CHRONIC	C>G	0.25641	0.163596
CHRONIC	C>T	0.285714	0.164919
CONTROL	T>G	0.241379	0.133605
CONTROL	T>C	0.25	0.149262
CONTROL	T>A	0.25	0.1394
CONTROL	C>A	0.269231	0.148124
CONTROL	C>G	0.242424	0.133592
CONTROL	C>T	0.242424	0.153613

## Sheet: HFF_VAF
condition	SBS_type	median	sd
ACUTE	T>G	0.446809	0.170543
ACUTE	T>C	0.45614	0.16947
ACUTE	T>A	0.452381	0.167706
ACUTE	C>A	0.45	0.166895
ACUTE	C>G	0.447368	0.173397
ACUTE	C>T	0.447822	0.170486
CHRONIC	T>G	0.47619	0.171598
CHRONIC	T>C	0.483871	0.167402
CHRONIC	T>A	0.482759	0.161762
CHRONIC	C>A	0.5	0.157979
CHRONIC	C>G	0.484359	0.166894
CHRONIC	C>T	0.481125	0.173668
CONTROL	T>G	0.473684	0.166124
CONTROL	T>C	0.4758	0.169151
CONTROL	T>A	0.47619	0.173103
CONTROL	C>A	0.484848	0.172419
CONTROL	C>G	0.473684	0.165445
CONTROL	C>T	0.477273	0.165459
