# Supplementary material for: DNA damage and somatic mutations in mammalian cells after irradiation with a nail polish dryer
Source: Nat Commun. 2023 Jan 17;14:276. doi: 10.1038/s41467-023-35876-8 (PMC9845303; doi:10.1038/s41467-023-35876-8)
Supplement: Supplementary file 3 — Source Data [file 41467_2023_35876_MOESM3_ESM.zip › Source_Data/Figure_6.xlsx]

## Sheet: HEKa_SBS count per megabase
mutation_type	variable	N	mean	se	sample
SNV	Control	3	2.95833	0.177185	HEKa
SNV	Chronic	3	3.88889	0.174027	HEKa
