# Supplementary material for: DNA damage and somatic mutations in mammalian cells after irradiation with a nail polish dryer
Source: Nat Commun. 2023 Jan 17;14:276. doi: 10.1038/s41467-023-35876-8 (PMC9845303; doi:10.1038/s41467-023-35876-8)
Supplement: Supplementary file 3 — Source Data [file 41467_2023_35876_MOESM3_ESM.zip › Source_Data/Figure_7.xlsx]

## Sheet: MEF_Signature_Attribution
Signature	condition	median	sd
SBS18/36	Acute	0.479396	0.514817
SBS18/36	Chronic	0.987774	0.355916
SBS18/36	Control	0.297555	0.22331

## Sheet: HFF_Signature_Attribution
Signature	condition	median	sd
SBS18/36	Acute	0.186695	0.0358558
SBS18/36	Chronic	0.231931	0.0845431
SBS18/36	Control	0.143474	0.0267927
