# Supplementary material for: DNA damage and somatic mutations in mammalian cells after irradiation with a nail polish dryer
Source: Nat Commun. 2023 Jan 17;14:276. doi: 10.1038/s41467-023-35876-8 (PMC9845303; doi:10.1038/s41467-023-35876-8)
Supplement: Supplementary file 3 — Source Data [file 41467_2023_35876_MOESM3_ESM.zip › Source_Data/Figure_4.xlsx]

## Sheet: HEKa_MitoSOX
condition	Proportion of MitoSOX to DAPI	sd
Control	14.9871	13.7702
Acute	123.759	52.4186
Chronic	255.219	73.3447
