# Supplementary material for: DNA damage and somatic mutations in mammalian cells after irradiation with a nail polish dryer
Source: Nat Commun. 2023 Jan 17;14:276. doi: 10.1038/s41467-023-35876-8 (PMC9845303; doi:10.1038/s41467-023-35876-8)
Supplement: Supplementary file 3 — Source Data [file 41467_2023_35876_MOESM3_ESM.zip › Source_Data/Supplementary_Figure_3.xlsx]

## Sheet: MEF_ROS
condition	time	type	median	sd
Control	20min	Cytosolic	1.02666	0.214473
Control	20min	Extracellular	1.03693	0.220216
Control	24h	Cytosolic	0.989126	0.14618
Control	24h	Extracellular	0.916681	0.24462
Control	Immediately	Cytosolic	1.03224	0.158645
Control	Immediately	Extracellular	0.900466	0.224685
Acute	20min	Cytosolic	3.00238	0.723771
Acute	20min	Extracellular	3.41396	0.87834
Acute	24h	Cytosolic	2.06107	0.411845
Acute	24h	Extracellular	2.3333	1.29853
Acute	Immediately	Cytosolic	3.9316	1.24581
Acute	Immediately	Extracellular	2.50066	0.409568
Chronic	20min	Cytosolic	2.07751	0.687375
Chronic	20min	Extracellular	2.09412	0.708618
Chronic	24h	Cytosolic	1.77344	0.282557
Chronic	24h	Extracellular	2.03066	0.490665
Chronic	Immediately	Cytosolic	2.17008	0.444777
Chronic	Immediately	Extracellular	1.87026	0.528455

## Sheet: HFF_ROS
condition	time	type	median	sd
Control	20min	Cytosolic	1.02991	0.250738
Control	20min	Extracellular	1.02991	0.250738
Control	24h	Cytosolic	1.18575	0.256029
Control	24h	Extracellular	1.03107	0.114414
Control	Immediately	Cytosolic	1.14837	0.25557
Control	Immediately	Extracellular	0.869561	0.0492305
Acute	20min	Cytosolic	5.37872	0.69185
Acute	20min	Extracellular	4.76215	0.475899
Acute	24h	Cytosolic	1.78256	0.709319
Acute	24h	Extracellular	5.65316	1.6545
Acute	Immediately	Cytosolic	3.73665	1.14136
Acute	Immediately	Extracellular	5.99731	1.52489
Chronic	20min	Cytosolic	3.70825	0.340837
Chronic	20min	Extracellular	2.77161	0.111639
Chronic	24h	Cytosolic	2.07713	0.718437
Chronic	24h	Extracellular	2.60716	0.229755
Chronic	Immediately	Cytosolic	4.29211	0.666481
Chronic	Immediately	Extracellular	1.87445	0.169652
