# Supplementary material for: DNA damage and somatic mutations in mammalian cells after irradiation with a nail polish dryer
Source: Nat Commun. 2023 Jan 17;14:276. doi: 10.1038/s41467-023-35876-8 (PMC9845303; doi:10.1038/s41467-023-35876-8)
Supplement: Supplementary file 3 — Source Data [file 41467_2023_35876_MOESM3_ESM.zip › Source_Data/Figure_5.xlsx]

## Sheet: MEF_SBS count per megabase
mutation_type	variable	N	mean	se	sample
SNV	Control	5	1.13046	0.116523	MEF
SNV	Acute	5	1.99457	0.20236	MEF
SNV	Chronic	5	2.54351	0.523827	MEF

## Sheet: HFF_SBS count per megabase
mutation_type	variable	N	mean	se	sample
SNV	Control	5	0.808414	0.023543	HFF
SNV	Acute	5	0.954693	0.0443345	HFF
SNV	Chronic	5	1.1434	0.0785886	HFF
