# Supplementary material for: DNA damage and somatic mutations in mammalian cells after irradiation with a nail polish dryer
Source: Nat Commun. 2023 Jan 17;14:276. doi: 10.1038/s41467-023-35876-8 (PMC9845303; doi:10.1038/s41467-023-35876-8)
Supplement: Supplementary file 3 — Source Data [file 41467_2023_35876_MOESM3_ESM.zip › Source_Data/Figure_2.xlsx]

## Sheet: MEF_cytotoxicity
minutes	times	percentage	se
0	1x	100	0.715034
1	1x	99.4782	0.271685
5	1x	101.596	0.904833
8	1x	100.656	0.693258
10	1x	90.7631	1.65109
15	1x	92.2855	1.90565
20	1x	77.6592	1.05718
0	2x	100	0.241984
1	2x	95.1603	0.347982
5	2x	90.5786	0.520695
8	2x	92.2603	1.09136
10	2x	76.1645	1.30988
15	2x	67.7798	2.04631
20	2x	58.3011	0.967922
0	3x	100	1.23421
1	3x	89.1295	1.03659
5	3x	86.1447	0.766556
8	3x	77.3787	0.568067
10	3x	70.604	1.65037
15	3x	57.5302	1.58594
20	3x	33.4871	0.907417

## Sheet: HFF_cytotoxicity
minutes	times	percentage	se
0	1x	100	1.9752
5	1x	96.7794	1.52753
10	1x	87.3467	2.67098
15	1x	80.2762	1.47374
20	1x	80.4484	1.92021
0	2x	100	1.9752
5	2x	91.9537	2.88694
10	2x	76.1811	2.21186
15	2x	70.1797	0.831813
20	2x	65.0954	1.36692
0	3x	100	1.9752
5	3x	74.1175	1.95477
10	3x	61.3123	2.61157
15	3x	63.3038	0.711203
20	3x	33.3955	1.92832

## Sheet: HEKa_cytotoxicity
minutes	times	percentage	se
0	1x	100	0.460072
2	1x	97.6005	0.642268
5	1x	91.0553	0.737236
10	1x	92.8141	0.440284
15	1x	90.4523	2.04324
20	1x	66.4196	0.865241
0	2x	100	0.460072
2	2x	83.8379	0.691067
5	2x	82.4183	1.86102
10	2x	84.5289	1.33076
15	2x	78.6683	0.418927
20	2x	46.1683	0.783853
0	3x	100	0.460072
2	3x	79.2274	0.562648
5	3x	78.7751	1.2643
10	3x	81.5766	0.781253
15	3x	66.809	0.871866
20	3x	35.5151	2.05489

## Sheet: MEF_gH2Ax
treatment	prop	sd
Acute	32.6996	30.1497
Chronic	38.781	43.3619
Control	0.208525	0.22235

## Sheet: HFF_gH2Ax
treatment	prop	sd
Acute	34.0837	27.8931
Chronic	38.943	35.1318
Control	0.225331	0.213416

## Sheet: HEKa_gH2Ax
treatment.x	prop	sd
Acute	51.1769	35.5269
Chronic	29.4109	18.7708
Control	0.604632	1.52684
