# Supplementary material for: DNA damage and somatic mutations in mammalian cells after irradiation with a nail polish dryer
Source: Nat Commun. 2023 Jan 17;14:276. doi: 10.1038/s41467-023-35876-8 (PMC9845303; doi:10.1038/s41467-023-35876-8)
Supplement: Supplementary file 3 — Source Data [file 41467_2023_35876_MOESM3_ESM.zip › Source_Data/Figure_3.xlsx]

## Sheet: HEKa_CellROX_NAC
UV treatment	NAC treatment	prop	sd
Acute	noNAC	231.955	99.9265
Acute	NAC	26.759	10.5877
Chronic	noNAC	213.206	99.1071
Chronic	NAC	47.2702	24.748
Control	noNAC	40.0286	17.1076
Control	NAC	9.2828	6.59604

## Sheet: MEF_8-oxo-dG
condition	time	sample_order	8-oxo-dG(ng)	sd
Control	0	MEF	0.00914837	0.0125579
Control	24	MEF	0.00748503	0.0199601
Control	4	MEF	0.00981371	0.00664504
Acute	0	MEF	0.156041	0.0169039
Acute	24	MEF	0.204268	0.0211328
Acute	4	MEF	0.207357	0.023732
Chronic	0	MEF	0.204164	0.0058752
Chronic	24	MEF	0.242157	0.00644402
Chronic	4	MEF	0.196267	0.0104338
NC	negative_control	MEF	0.001	0
H2O2	positive_control	MEF	0.205077	0.0301424
UVC	positive_control	MEF	0.159138	0.0152199
KBrO3	positive_control	MEF	0.333886	0.0436385

## Sheet: HFF_8-oxo-dG
condition	time	sample_order	8-oxo-dG(ng)	sd
Control	0	HFF	0.0291737	0.00316703
Control	24	HFF	0.0377898	0.00205837
Control	4	HFF	0.0585828	0.00983376
Acute	0	HFF	0.181071	0.00874967
Acute	24	HFF	0.214864	0.0221405
Acute	4	HFF	0.257897	0.00727307
Chronic	0	HFF	0.180513	0.00526772
Chronic	24	HFF	0.349594	0.0295427
Chronic	4	HFF	0.249827	0.0181119
NC	negative_control	HFF	0.001	0
UVC	positive_control	HFF	0.260865	0.0162163
H2O2	positive_control	HFF	0.160719	0.00299926
KBrO3	positive_control	HFF	0.39608	0.0148501

## Sheet: HEKa_8-oxo-dG
condition	time	sample_order	8-oxo-dG(ng)	sd
Control	0	HEKa	0.0172271	0.00240249
Control	24	HEKa	0.0242029	0.00406573
Control	4	HEKa	0.0217391	0.00379035
Acute	0	HEKa	0.107329	0.00473366
Acute	24	HEKa	0.119614	0.00569721
Acute	4	HEKa	0.142831	0.00194037
Chronic	0	HEKa	0.133696	0.00296748
Chronic	24	HEKa	0.189014	0.00357722
Chronic	4	HEKa	0.202271	0.00446775
NC	negative_control	HEKa	0.001	0
H2O2	positive_control	HEKa	0.052657	0.000885522
UVC	positive_control	HEKa	0.147826	0.0108734
KBrO3	positive_control	HEKa	0.184783	0.0110573
