# Supplementary material for: DNA damage and somatic mutations in mammalian cells after irradiation with a nail polish dryer
Source: Nat Commun. 2023 Jan 17;14:276. doi: 10.1038/s41467-023-35876-8 (PMC9845303; doi:10.1038/s41467-023-35876-8)
Supplement: Supplementary file 3 — Source Data [file 41467_2023_35876_MOESM3_ESM.zip › Source_Data/Supplementary_Figure_8.xlsx]

## Sheet: MEF_viability
condition	cell viability (%)	sd
control	100	12.0994
acute	43.5291	17.6322
chronic	52.7193	12.6112
